# Supplementary material for: Big Data Analysis of Genes Associated With Neuropsychiatric Disorders in an Alzheimer’s Disease Animal Model
Source: Front Neurosci. 2018 Jun 15;12:407. doi: 10.3389/fnins.2018.00407 (PMC6013555; doi:10.3389/fnins.2018.00407)
Supplement: SUPPLEMENTARY MATERIAL S1 — Gene lists of DEGs within GO terms of BIP, SCZ, and MDD. [file Data_Sheet_1.XLSX]

## Sheet: BIP
Cortex 7months (PSEN dKO/WT)						Conditions
(Chromosomal) synapsis	Chromosome organization involved in meiosis	Histone H3-K4 methylation	Regulation of anatomical structure size			Fold change	1.3
		Hist1h1c	Arpc5			Normalization Factor	2
			Rb1cc1			P-value	0.05
			Cdc42ep3
			F2r
			Egfr
Cortex 18months (PSEN dKO/WT)						Color Coding
(Chromosomal) synapsis	Chromosome organization involved in meiosis	Histone H3-K4 methylation	Regulation of anatomical structure size			Blended + Red border: 2 probes, different patterns
Mael	Tex11	Hist1h1c	Gja1			Black border: Duplicates across terms
Hormad1	Smc4		Wnt7b			Same gene bt. extent of regulation different: highest fold change used (if # of probe = 2)
	Syce2		Vav3			Same gene bt. magnitude of regulation different: based on number of same direction of regulation (if # of probes > 2)
	Ncapd2		Vasp
	Mael		Tlr2
	Hormad1		Tgfbr3
			Sptbn4
			Prkcd
			Plek
			Nefm
			Lrrc8a
			Kcna5
			Iqgap2
			Gmfb
			Ezr
			Ednrb
			Deptor
			Cfl2
			Cdc42ep4
			Cd38
			Ccl21a
			Capg
			Calca
			Atp2b2
			Arhgap18
			Aqp1
			Apln
			4933400A11Rik
Hippo 7months (PSEN dKO/WT)
(Chromosomal) synapsis	Chromosome organization involved in meiosis	Histone H3-K4 methylation	Regulation of anatomical structure size
Mre11a	Mre11a		Arpc1b
			Nos2
			Chrm3
			Rap1gap2
			P2rx1
Hippo 18months (PSEN dKO/WT)
(Chromosomal) synapsis	Chromosome organization involved in meiosis	Histone H3-K4 methylation	Regulation of anatomical structure size
Mael	Cpeb1	Ogt	Arpc1b
4930447C04Rik	Tex11	Arid4a	Was
	Atrx	Tet2	Tmsb15b2
	Mael	Setd3	Tlr2
	4930447C04Rik	Ctr9	Sptbn1
	Bub1b		Spire1
			Serpinf2
			Rictor
			Rhoa
			Rb1cc1
			Pten
			Ppp1r9a
			Plekhh2
			Plek
			Per2
			Nts
			Msn
			Lrrc8a
			Lmod3
			Kcnma1
			Kcna5
			Iqgap3
			Fchsd2
			Ednra
			Dock4
			Coro1a
			Clec2i
			Cd38
			Ccl21a
			Capg
			Arpc2
			Arhgap18
			Apoe
			Apln
			Ap1ar

## Sheet: SCZ
Cortex 7months (PSEN dKO/WT)							Conditions
Postsynaptic density	Postsynaptic membrane	Dendritic spine	Histone H3-K4 methylation	Axon part			Fold change	1.3
Sorcs3	Grid2	Grid2	Hist1h1c	Dnajc5			Normalization Factor	2
Cryab	Pcdhb16	Cryab					P-value	0.05
	F2r
Cortex 18months (PSEN dKO/WT)							Color Coding
Postsynaptic density	Postsynaptic membrane	Dendritic spine	Histone H3-K4 methylation	Axon part			Blended: 2 probes, different patterns
Drd2	Pcdh8	Rgs10	Hist1h1c	Fkbp4			?
Pclo	Ntrk2	Drd2		Bloc1s6			Same gene bt. extent of regulation different: highest fold change used (if # of probe = 2)
Ntrk2	Syne1	Asap1		Calb2			Same gene bt. magnitude of regulation different: based on number of same direction of regulation (if # of probes > 2)
Homer1	Homer1	Cnn3		Calca
Nefm	Lrrtm3			Camk2d
Nefh	Kctd12			Clasp2
Plcb4	Chrng			Kcna2
Add3	Gabrd			Kcnc1
Cnn3	Pcdhb16			Mical1
Kalrn	Tanc1			Myoc
Rims1	Gabrg1			Ntrk2
Tanc1				Prkcz
Itga8				Sptbn4
				Vamp1
Hippo 7months (PSEN dKO/WT)
Postsynaptic density	Postsynaptic membrane	Dendritic spine	Histone H3-K4 methylation	Axon part
Arc	Arc	Arc		Prss12
Lrp8	Chrm3	Igf2bp1		Stx3
Grik1	Gabrg1	P2rx3		P2rx3
Cnn3	Grik1	Cnn3
Mpdz	Mpdz	Igf2bp1
Prr12	Prr12
Ablim1	P2rx1
Hippo 18months (PSEN dKO/WT)
Postsynaptic density	Postsynaptic membrane	Dendritic spine	Histone H3-K4 methylation	Axon part
Cpeb1	Cpeb1	Rgs10	Ogt	Serpinf1
Arc	Arc	Lpar1	Arid4a	Fkbp4
Ntrk2	Ntrk2	Arc	Tet2	Syngr1
Nefh	Chrng	Cnn3	Setd3	Ntrk2
Sorcs3	Dmd	Cryab	Ctr9	Stx3
Cnn3	Cacng5	Pten		Camk2d
Macf1	Sh2d5	Pde4b		Crhbp
Dmd	Glra1	Rhoa		Ermn
Cryab	Pten	Fus		Kcnma1
Cacng5	Kcnma1	Farp1		Sptbn1
Rtn4	Trpv1	Tenm2		Scn1a
Gsg1l	Dlgap1	Zmynd8		Gjc2
Sh2d5	Ank2	Ppp1r9a		Bloc1s6
Dnajc6	Tenm2			Myo1d
Gsk3b	Atad1			Nfasc
Map2
Sptbn1
Kalrn
Pde4b
Dlgap1
Camk2a
Ank2
Dclk1
Ifngr1
Cdh2
Ppp1r9a

## Sheet: MDD
Cortex 7months (PSEN dKO/WT)							Conditions
Apical junction assembly	Cell junction organization	Cell-cell junction organization	Protein phosphatase regulator activity	Regulation of histone modification			Fold change	1.3
	Sorbs1	Sorbs1		Paxbp1			Normalization Factor	2
				Asxl2			P-value	0.05
				Kdm2a
Cortex 18months (PSEN dKO/WT)							Color Coding
Apical junction assembly	Cell junction organization	Cell-cell junction organization	Protein phosphatase regulator activity	Regulation of histone modification			Blended + Red border: 2 probes, different patterns
	Tgfb2	Tgfb2	Igfbp3	Paxbp1			Black border: Duplicates across terms
	Tgfb1	Tgfb1	Ppp1r3b	Snai2			Same gene bt. extent of regulation different: highest fold change used (if # of probe = 2)
	Sorbs1	Sorbs1	Arpp19	Tgfb1			Same gene bt. magnitude of regulation different: based on number of same direction of regulation (if # of probes > 2)
	Snai2	Snai2	Lmtk2	Bcl6
	Plec	Pkp2		Brca1
	Pkp2	Micall2		Airn
	Micall2	Marveld2		Prkd1
	Marveld2	Grhl1		Pax7
	Grhl1	Gja1		Kdm2a
	Gja1	Dsp
	Dsp	Cldn6
	Cldn6	Cldn1
	Cldn1	Arhgap6
	Arhgap6
	4933400A11Rik
Hippo 7months (PSEN dKO/WT)
Apical junction assembly	Cell junction organization	Cell-cell junction organization	Protein phosphatase regulator activity	Regulation of histone modification
	Actn1	Actn1		Msx3
	Fn1			Kat2a
Hippo 18months (PSEN dKO/WT)
Apical junction assembly	Cell junction organization	Cell-cell junction organization	Protein phosphatase regulator activity	Regulation of histone modification
Ctnna1	Cd9	Cd9	Ppp1r14a	Xbp1
Rhoa	Tgfb1	Tgfb1	Ppp2r2b	Vegfa
	Sorbs1	Sorbs1		Tgfb1
	Smad3	Smad3		Tet1
	Rhoa	Rhoa		Srebf1
	Rab8b	Rab8b		Rnf20
	Ptprk	Ptprk		Paxbp1
	Pkp2	Pkp2		Ogt
	Nfasc	Nfasc		Ncor1
	Mtss1	Mtss1		Mecp2
	Micall2	Micall2		Kdm2a
	Lims1	Lims1		Isl1
	Itga5	Cxadr		Igf2
	Cxadr	Ctnna1		Gfi1
	Ctnna1	Bcl2		Ctr9
	Bcl2	Ank2		Brca1
	Ank2			Auts2
				Atrx
				Airn
