# Supplementary material for: Big Data Analysis of Genes Associated With Neuropsychiatric Disorders in an Alzheimer’s Disease Animal Model
Source: Front Neurosci. 2018 Jun 15;12:407. doi: 10.3389/fnins.2018.00407 (PMC6013555; doi:10.3389/fnins.2018.00407)
Supplement: SUPPLEMENTARY MATERIAL S2 — KEGG pathways with DEGs within GO terms related to BIP, SCZ, and MDD. [file Data_Sheet_2.XLSX]

## Sheet: Sheet1
DEGs	KEGG pathway	P-value
BIP	Regulation of actin cytoskeleton	2.5e-11
	Fc gamma R-mediated phagocytosis	2e-07
	Calcium signaling pathway	3e-06
	Bacterial invasion of epithelial cells	0.00067
	Salmonella infection	0.00067
	Pancreatic secretion	0.0017
	cGMP-PKG signaling pathway	0.0018
	Endocytosis	0.0028
	Leukocyte transendothelial migration	0.0034
	Proteoglycans in cancer	0.0037
	Pathways in cancer	0.0039
	Salivary secretion	0.0072
	Dorso-ventral axis formation	0.0073
	Chemokine signaling pathway	0.018
	cAMP signaling pathway	0.018
	Focal adhesion	0.022
	Rap1 signaling pathway	0.024
	Vascular smooth muscle contraction	0.028
	Platelet activation	0.03
SCZ	Neuroactive ligand-receptor interaction	1.8e-07
	Insulin secretion	0.00022
	Calcium signaling pathway	0.001
	Dopaminergic synapse	0.0017
	Neurotrophin signaling pathway	0.0078
	cAMP signaling pathway	0.0086
	Platelet activation	0.01
	Arrhythmogenic right ventricular cardiomyopathy (ARVC)	0.011
	Gastric acid secretion	0.011
	Rap1 signaling pathway	0.012
	Wnt signaling pathway	0.013
	Oxytocin signaling pathway	0.019
	Melanogenesis	0.026
	Pancreatic secretion	0.027
	Retrograde endocannabinoid signaling	0.029
	Insulin resistance	0.034
	Cholinergic synapse	0.036
	Glutamatergic synapse	0.038
	Sphingolipid signaling pathway	0.046
	Inflammatory mediator regulation of TRP channels	0.048
MDD	Arrhythmogenic right ventricular cardiomyopathy (ARVC)	1.5e-05
	Adherens junction	1.6e-05
	Proteoglycans in cancer	2.8e-05
	Colorectal cancer	0.00019
	Tight junction	0.00037
	Hippo signaling pathway	0.00054
	Pathways in cancer	0.0017
	Leukocyte transendothelial migration	0.0021
	Focal adhesion	0.0022
	Pancreatic cancer	0.0031
	Bacterial invasion of epithelial cells	0.0051
	TGF-beta signaling pathway	0.0065
	MicroRNAs in cancer	0.0076
	HTLV-I infection	0.0078
	Chagas disease (American trypanosomiasis)	0.011
	Amoebiasis	0.016
	PI3K-Akt signaling pathway	0.02
	FoxO signaling pathway	0.022
	Inflammatory bowel disease (IBD)	0.029
	Renal cell carcinoma	0.037
	Tuberculosis	0.045
	Hypertrophic cardiomyopathy (HCM)	0.049
